# Supplementary material for: Identification of functional TFAP2A and SP1 binding sites in new TFAP2A-modulated genes
Source: BMC Genomics. 2010 Jun 3;11:355. doi: 10.1186/1471-2164-11-355 (PMC2890567; doi:10.1186/1471-2164-11-355)
Supplement: Additional file 1 — Microarray analysis (Whole Human Genome Agilent 44 K) was performed on HeLa cells transiently transfected with either generic non-silencing (NS) or specific TFAP2A (oligo TFAP2A) siRNA oligos. The accession numbers of 494 modulated gene [39] were unambiguously converted to ENSEMBL IDs (version 46) and used for our analysis as listed here. [file 1471-2164-11-355-S1.XLS]

## Sheet: nuovofilesupplementaryCorà
Additional file 1
ENSEMBL ID	Gene Symbol	Accession Number	Microarray FC
ENSG00000000938	FGR	NM_005248	DOWN
ENSG00000005379	BZRAP1	NM_004758	DOWN
ENSG00000006652	IFRD1	NM_001550	UP
ENSG00000007541	PIGQ	BC010094	UP
ENSG00000009307	NRAS	NM_002524	UP
ENSG00000011007	TCEB3	NM_003198	UP
ENSG00000011114	BTBD7	NM_001002860	DOWN
ENSG00000012232	EXTL3	NM_001440	UP
ENSG00000013588	GPRC5A	NM_003979	DOWN
ENSG00000023445	BIRC3	NM_001165	DOWN
ENSG00000026297	RNASET2	NM_003730	DOWN
ENSG00000035499	DEPDC1B	NM_018369	DOWN
ENSG00000037241	RPL26L1	NM_016093	UP
ENSG00000041353	RAB27B	NM_004163	UP
ENSG00000047346	KIAA1370	NM_019600	DOWN
ENSG00000047634	SCML1	NM_006746	DOWN
ENSG00000048740	CUGBP2	NM_006561	DOWN
ENSG00000049247	UTS2	NM_021995	UP
ENSG00000054282	SDCCAG8	NM_006642	UP
ENSG00000057019	DCBLD2	NM_080927	UP
ENSG00000058091	PFTK1	NM_012395	UP
ENSG00000059378	PARP12	NM_022750	DOWN
ENSG00000063854	HAGH	NM_005326	DOWN
ENSG00000064042	NP_055803.1	NM_014988	DOWN
ENSG00000064205	WISP2	NM_003881	DOWN
ENSG00000065325	GLP2R	BC043390	DOWN
ENSG00000067064	IDI1	NM_004508	DOWN
ENSG00000067208	EVI5	NM_005665	DOWN
ENSG00000069956	MAPK6	NM_002748	UP
ENSG00000070814	TCOF1	NM_000356	UP
ENSG00000070831	CDC42	NM_044472	DOWN
ENSG00000070882	OSBPL3	NM_015550	DOWN
ENSG00000071537	SEL1L	NM_005065	UP
ENSG00000071564	TCF3	NM_003200	UP
ENSG00000073417	PDE8A	NM_002605	UP
ENSG00000074527	NTN4	NM_021229	UP
ENSG00000076641	PAG1	NM_018440	DOWN
ENSG00000077238	IL4R	NM_000418	DOWN
ENSG00000078237	C12orf5	NM_020375	DOWN
ENSG00000079215	SLC1A3	NM_004172	UP
ENSG00000079257	LXN	NM_020169	DOWN
ENSG00000079459	FDFT1	NM_004462	DOWN
ENSG00000080546	SESN1	NM_014454	DOWN
ENSG00000080824	HSP90AA1	NM_005348	UP
ENSG00000081041	CXCL2	NM_002089	UP
ENSG00000082126	MPP4	NM_033066	UP
ENSG00000085063	CD59	NM_203330	UP
ENSG00000085185	BCORL1	NM_021946	DOWN
ENSG00000085733	CTTN	NM_005231	UP
ENSG00000085982	USP40	NM_018218	UP
ENSG00000086666	ZFAND6	NM_019006	DOWN
ENSG00000086827	ZW10	NM_004724	UP
ENSG00000088305	DNMT3B	NM_175850	DOWN
ENSG00000089094	FBXL10	NM_032590	UP
ENSG00000092871	RFFL	BC028424	DOWN
ENSG00000092964	DPYSL2	NM_001386	DOWN
ENSG00000095209	TMEM38B	NM_018112	UP
ENSG00000095752	IL11	NM_000641	DOWN
ENSG00000096654	ZNF184	NM_007149	UP
ENSG00000099194	SCD	NM_005063	DOWN
ENSG00000099203	TMED1	NM_006858	UP
ENSG00000099875	MKNK2	NM_017572	UP
ENSG00000099984	GSTT2	NM_000854	DOWN
ENSG00000100003	SEC14L2	NM_012429	DOWN
ENSG00000100030	MAPK1	NM_138957	UP
ENSG00000100106	TRIOBP	NM_138632	UP
ENSG00000100285	NEFH	NM_021076	UP
ENSG00000100292	HMOX1	NM_002133	UP
ENSG00000100644	HIF1A	NM_001530	DOWN
ENSG00000100889	PCK2	NM_004563	UP
ENSG00000101187	SLCO4A1	NM_016354	DOWN
ENSG00000101255	TRIB3	NM_021158	UP
ENSG00000101680	LAMA1	NM_005559	UP
ENSG00000102048	ASB9	NM_024087	DOWN
ENSG00000102804	TSC22D1	NM_183422	UP
ENSG00000103005	C16orf57	NM_024598	DOWN
ENSG00000103249	CLCN7	NM_001287	UP
ENSG00000103254	C16orf24	NM_023933	DOWN
ENSG00000103257	SLC7A5	NM_003486	DOWN
ENSG00000103490	PYCARD	NM_013258	DOWN
ENSG00000103769	RAB11A	NM_004663	DOWN
ENSG00000104059	K0574_HUMAN	AB011146	UP
ENSG00000104064	GABPB2	NM_002041	UP
ENSG00000104164	PLDN	NM_012388	UP
ENSG00000104549	SQLE	NM_003129	DOWN
ENSG00000104643	MTMR9	NM_015458	DOWN
ENSG00000104856	RELB	NM_006509	DOWN
ENSG00000105281	SLC1A5	NM_005628	UP
ENSG00000105810	CDK6	NM_001259	DOWN
ENSG00000105971	CAV2	NM_001233	DOWN
ENSG00000105983	LMBR1	NM_022458	UP
ENSG00000106003	LFNG	BC014851	DOWN
ENSG00000106012	IQCE	AB028946	DOWN
ENSG00000106025	TSPAN12	NM_012338	DOWN
ENSG00000106080	FKBP14	NM_017946	UP
ENSG00000106415	GLCCI1	NM_138426	DOWN
ENSG00000106605	BLVRA	NM_000712	DOWN
ENSG00000106683	LIMK1	NM_002314	UP
ENSG00000107036	KIAA1432	AB037853	DOWN
ENSG00000107201	DDX58	NM_014314	DOWN
ENSG00000107566	CHUK	NM_006459	UP
ENSG00000107679	PLEKHA1	NM_001001974,NM_021622	DOWN
ENSG00000107796	ACTA2	NM_001613	DOWN
ENSG00000107863	ARHGAP21	NM_020824	UP
ENSG00000107949	BCCIP	NM_078469	UP
ENSG00000108175	ZMIZ1	NM_020338	DOWN
ENSG00000108468	CBX1	NM_006807	UP
ENSG00000108515	ENO3	NM_001976	DOWN
ENSG00000108639	SYNGR2	AL833010	DOWN
ENSG00000108773	GCN5L2	NM_021078	DOWN
ENSG00000108846	ABCC3	NM_003786	DOWN
ENSG00000109321	AREG_HUMAN	NM_001657	UP
ENSG00000109572	CLCN3	NM_173872	UP
ENSG00000109861	CTSC	NM_148170	UP
ENSG00000110107	PRPF19	NM_014502	UP
ENSG00000110318	KIAA1377	NM_020802	UP
ENSG00000110768	GTF2H1	NM_005316	UP
ENSG00000110841	PPFIBP1	NM_003622	UP
ENSG00000110852	CLEC2B	NM_005127	UP
ENSG00000111269	CREBL2	NM_001310	UP
ENSG00000111321	LTBR	NM_002342	UP
ENSG00000111450	STX2	NM_001980	UP
ENSG00000111700	SLCO1B3	NM_019844	UP
ENSG00000111799	COL12A1	NM_004370	DOWN
ENSG00000111912	NCOA7	NM_181782	DOWN
ENSG00000112062	MAPK14	NM_139013	UP
ENSG00000112144	ICK	NM_014920	DOWN
ENSG00000112183	RBM24	NM_153020	DOWN
ENSG00000112238	PRDM13	NM_021620	UP
ENSG00000112297	AIM1	U83115	UP
ENSG00000112473	SLC39A7	NM_006979	UP
ENSG00000112493	TAPBP	NM_003190	DOWN
ENSG00000112972	HMGCS1	NM_002130	DOWN
ENSG00000113448	PDE4D	BC008390	DOWN
ENSG00000113739	STC2	NM_003714	UP
ENSG00000114127	XRN1	NM_019001	DOWN
ENSG00000114698	PLSCR4	NM_020353	DOWN
ENSG00000114738	MAPKAPK3	NM_004635	UP
ENSG00000114861	FOXP1	NM_032682	DOWN
ENSG00000115339	GALNT3	NM_004482	UP
ENSG00000115419	GLS	NM_014905	DOWN
ENSG00000115657	ABCB6	NM_005689	DOWN
ENSG00000115841	FAM82A	AF435956,NM_144713	UP
ENSG00000115935	WIPF1	NM_003387	DOWN
ENSG00000116138	DNAJC16	AB023179	DOWN
ENSG00000117289	TXNIP	NM_006472	DOWN
ENSG00000117569	PTBP2	NM_021190	DOWN
ENSG00000117899	MESDC2	D42039	UP
ENSG00000118267	ZNF271	NM_006629	UP
ENSG00000118579	MED28	AF321617	UP
ENSG00000118785	SPP1	NM_000582	UP
ENSG00000118849	RARRES1	NM_002888	DOWN
ENSG00000118855	MFSD1	NM_022736	UP
ENSG00000119318	RAD23B	NM_002874	DOWN
ENSG00000119471	HSDL2	NM_032303	UP
ENSG00000119487	MAPKAP1	NM_024117	UP
ENSG00000119508	NR4A3	NM_173200	DOWN
ENSG00000119771	KLHL29	AB067508	DOWN
ENSG00000119922	IFIT2	NM_001547	DOWN
ENSG00000120129	DUSP1	NM_004417	DOWN
ENSG00000120211	INSL4	NM_002195	DOWN
ENSG00000120549	KIAA1217	NM_019590	UP
ENSG00000120708	TGFBI	NM_000358	DOWN
ENSG00000120756	PLS1	NM_002670	DOWN
ENSG00000120992	LYPLA1	NM_006330	DOWN
ENSG00000121039	RDH10	NM_172037	DOWN
ENSG00000121578	B4GALT4	NM_003778	UP
ENSG00000124702	KLHDC3	NM_057161	UP
ENSG00000124762	CDKN1A	NM_000389	DOWN
ENSG00000124766	SOX4	NM_003107	DOWN
ENSG00000124767	GLO1	NM_006708	DOWN
ENSG00000124882	EREG	NM_001432	UP
ENSG00000125144	MT1G	NM_005950	UP
ENSG00000125726	CD70	NM_001252	DOWN
ENSG00000126003	PLAGL2	NM_002657	DOWN
ENSG00000126391	NP_114110.1	NM_031904	DOWN
ENSG00000126561	STAT5A	NM_003152	DOWN
ENSG00000126878	C9orf58	NM_031426	DOWN
ENSG00000127129	EDN2	NM_001956	DOWN
ENSG00000127252	HRASLS	NM_020386	UP
ENSG00000127507	EMR2	NM_013447	DOWN
ENSG00000127528	KLF2	NM_016270	UP
ENSG00000127774	TMEM93	NM_031298	UP
ENSG00000127957	PMS2L3	NM_005395	UP
ENSG00000128272	ATF4	NM_001675	UP
ENSG00000128274	A4GALT	NM_017436	UP
ENSG00000128311	TST	NM_003312	DOWN
ENSG00000128340	RAC2	NM_002872	DOWN
ENSG00000128567	PODXL	NM_005397	UP
ENSG00000128845	CCPG1	NM_020739	UP
ENSG00000128891	CCDC32	NM_052849	UP
ENSG00000129493	HEATR5A	AL117511	DOWN
ENSG00000129595	EPB41L4A	NM_022140	DOWN
ENSG00000129667	RHBDF2	NM_024599	DOWN
ENSG00000129757	CDKN1C	NM_000076	DOWN
ENSG00000130150	MOSPD2	NM_152581	DOWN
ENSG00000130235	C14orf151	NM_032714	UP
ENSG00000130270	ATP8B3	AK125225	DOWN
ENSG00000130508	PXDN	AF200348,BC009496	DOWN
ENSG00000130513	GDF15	NM_004864	DOWN
ENSG00000130635	COL5A1	NM_000093	DOWN
ENSG00000130638	ATXN10	NM_013236	DOWN
ENSG00000130821	SLC6A8	NM_005629	UP
ENSG00000131127	ZNF141	NM_003441	UP
ENSG00000132170	PPARG	NM_015869	UP
ENSG00000132196	HSD17B7	NM_016371	DOWN
ENSG00000132510	JMJD3	AB002344	DOWN
ENSG00000132906	CASP9	NM_001229	DOWN
ENSG00000133030	C17orf84	NM_015134	UP
ENSG00000133083	DCLK1	NM_004734	UP
ENSG00000133195	SLC39A11	NM_139177	UP
ENSG00000133328	HRASLS2	NM_017878	DOWN
ENSG00000133393	C16orf63	NM_144600	UP
ENSG00000133805	AMPD3	NM_000480	DOWN
ENSG00000134013	LOXL2	NM_002318	DOWN
ENSG00000134038	Q9P171_HUMAN	AF119875	UP
ENSG00000134574	DDB2	NM_000107	DOWN
ENSG00000134824	FADS2	NM_004265	DOWN
ENSG00000135046	ANXA1	NM_000700	UP
ENSG00000135047	CTSL1	NM_001912	UP
ENSG00000135070	ISCA1	NM_030940	UP
ENSG00000135114	OASL	NM_003733	DOWN
ENSG00000135116	HRK	NM_003806	UP
ENSG00000135119	TMEM118	NM_032814	DOWN
ENSG00000135318	NT5E	NM_002526	UP
ENSG00000135362	NP_079117.2	NM_024841	DOWN
ENSG00000135535	CD164	NM_006016	UP
ENSG00000135643	KCNMB4	NM_014505	DOWN
ENSG00000135678	CPM	NM_001874	UP
ENSG00000135823	STX6	NM_005819	DOWN
ENSG00000136205	TNS3	NM_022748	DOWN
ENSG00000136238	RAC1	NM_198829	UP
ENSG00000136379	FAM108C1	AL390079	DOWN
ENSG00000136436	CALCOCO2	NM_005831	DOWN
ENSG00000136720	HS6ST1	BC001196	DOWN
ENSG00000136783	NIPSNAP3A	NM_015469	DOWN
ENSG00000137070	IL11RA	NM_000155	DOWN
ENSG00000137075	RNF38	NM_022781	DOWN
ENSG00000137103	C9orf127	NM_016446	DOWN
ENSG00000137309	HMGA1	NM_002131	UP
ENSG00000137656	BUD13	NM_032725	DOWN
ENSG00000137802	MAPKBP1	NM_014994	DOWN
ENSG00000137965	IFI44	NM_006417	DOWN
ENSG00000138061	CYP1B1	NM_000104	UP
ENSG00000138413	IDH1	NM_005896	DOWN
ENSG00000138642	HERC6	NM_017912	DOWN
ENSG00000138756	BMP2K	NM_017593	DOWN
ENSG00000138757	G3BP2	NM_012297	UP
ENSG00000138764	CCNG2	NM_004354	DOWN
ENSG00000138771	SHROOM3	NM_020859	DOWN
ENSG00000139132	FGD4	NM_139241	DOWN
ENSG00000139289	PHLDA1	AF220656,NM_007350	UP
ENSG00000139496	NUPL1	AB007870	DOWN
ENSG00000139726	DENR	NM_003677	UP
ENSG00000139737	SLAIN1	NM_144595	DOWN
ENSG00000139998	RAB15	NM_198686	DOWN
ENSG00000140284	SLC27A2	NM_003645	DOWN
ENSG00000140406	MESDC1	NM_022566	DOWN
ENSG00000140416	TPM1	NM_000366,Z24727	DOWN
ENSG00000140836	ATBF1	NM_006885	DOWN
ENSG00000141429	GALNT1	NM_020474	DOWN
ENSG00000141574	SECTM1	NM_003004	DOWN
ENSG00000141664	ZCCHC2	NM_017742	UP
ENSG00000141753	IGFBP4	NM_001552	UP
ENSG00000142949	PTPRF	NM_002840	DOWN
ENSG00000143190	POU2F1	NM_002697	DOWN
ENSG00000143420	ENSA	NM_004436,NM_207042	UP
ENSG00000143549	TPM3	AY004867	DOWN
ENSG00000143862	ARL8A	NM_138795	DOWN
ENSG00000143971	ETAA1	NM_019002	UP
ENSG00000144063	MALL	NM_005434	UP
ENSG00000144231	POLR2D	NM_004805	UP
ENSG00000144824	PLCXD2	NM_145753	DOWN
ENSG00000145022	TCTA	NM_022171	UP
ENSG00000145147	SLIT2	NM_004787	UP
ENSG00000145287	PLAC8	NM_016619	DOWN
ENSG00000145335	SNCA	NM_007308	DOWN
ENSG00000145391	SETD7	AB051504	UP
ENSG00000145545	SRD5A1	NM_001047	UP
ENSG00000145569	FAM105A	NM_019018	DOWN
ENSG00000145779	TNFAIP8	NM_014350	DOWN
ENSG00000146242	TPBG	NM_006670	UP
ENSG00000146858	ZC3HAV1L	BC020784	DOWN
ENSG00000146872	TLK2	NM_006852	UP
ENSG00000147010	SH3KBP1	NM_031892	UP
ENSG00000147459	PPP2R2A	NM_024940	DOWN
ENSG00000147507	LYN	NM_002350	DOWN
ENSG00000147883	CDKN2B	NM_078487	UP
ENSG00000148120	C9orf3	NM_032823	UP
ENSG00000148175	STOM	NM_004099	DOWN
ENSG00000149380	P4HA3	NM_182904	UP
ENSG00000149485	FADS1	NM_013402	DOWN
ENSG00000150347	ARID5B	BC066345	DOWN
ENSG00000150551	LYPD1	NM_144586	DOWN
ENSG00000150593	PDCD4	NM_145341	DOWN
ENSG00000150756	NP_954584.1	NM_199133	UP
ENSG00000150995	ITPR1	NM_002222	DOWN
ENSG00000151693	DDEF2	NM_003887	DOWN
ENSG00000151718	WWC2	NM_024949	DOWN
ENSG00000151876	FBXO4	NM_012176	DOWN
ENSG00000152253	SPC25	NM_020675	UP
ENSG00000152377	SPOCK1	NM_004598	DOWN
ENSG00000152455	SUV39H2	NM_024670	UP
ENSG00000152669	CCNU	NM_021147	DOWN
ENSG00000152952	PLOD2	NM_000935	DOWN
ENSG00000153071	DAB2	NM_001343	DOWN
ENSG00000153395	AYTL2	NM_024830	UP
ENSG00000153904	DDAH1	NM_012137	DOWN
ENSG00000154027	AK5	NM_174858	UP
ENSG00000154040	CABYR	NM_153768	DOWN
ENSG00000154217	PITPNC1	NM_181671	UP
ENSG00000154277	UCHL1	NM_004181	UP
ENSG00000154380	ENAH	NM_001008493	DOWN
ENSG00000154734	ADAMTS1	NM_006988	UP
ENSG00000154803	FLCN	NM_144606	UP
ENSG00000154978	NM_030796.3	NM_030796	UP
ENSG00000155034	FBXL18	BC013435	DOWN
ENSG00000156011	PSD3	NM_015310	UP
ENSG00000156017	C9orf41	BX538061	UP
ENSG00000156475	PPP2R2B	NM_004576	DOWN
ENSG00000156675	RAB11FIP1	NM_001002233	DOWN
ENSG00000156711	MAPK13	NM_002754	UP
ENSG00000157483	MYO1E	U14391	DOWN
ENSG00000157557	ETS2	NM_005239	DOWN
ENSG00000157617	C21orf25	NM_199050	UP
ENSG00000158552	ZFAND2B	NM_138802	UP
ENSG00000159176	CSRP1	NM_004078	DOWN
ENSG00000159409	TNRC4	NM_007185	UP
ENSG00000160072	ATAD3B	AF343078,NM_031921	UP
ENSG00000160075	SSU72	AK023110	UP
ENSG00000160216	AGPAT3	AL832919	DOWN
ENSG00000160471	COX6B2	NM_144613	DOWN
ENSG00000160584	QSK_HUMAN	NM_025164	DOWN
ENSG00000160953	MUM1	NM_032853	UP
ENSG00000161513	FDXR	NM_004110	DOWN
ENSG00000161920	MED11	NM_001001683	UP
ENSG00000162302	RPS6KA4	NM_003942	UP
ENSG00000162409	PRKAA2	NM_006252	UP
ENSG00000162783	IER5	NM_016545	DOWN
ENSG00000163297	ANTXR2	NM_058172	UP
ENSG00000163347	CLDN1	NM_021101	DOWN
ENSG00000163584	RPL22L1	BC062731	UP
ENSG00000163644	PPM1K	NM_152542	DOWN
ENSG00000163694	NP_061900.1	NM_019027	UP
ENSG00000163739	CXCL1	NM_001511	UP
ENSG00000163806	PPP1CB	NM_002709	DOWN
ENSG00000163874	ZC3H12A	NM_025079	UP
ENSG00000164494	PDSS2	NM_020381	UP
ENSG00000164520	RAET1E	NM_139165	UP
ENSG00000164603	NP_689769.2	AL834437	DOWN
ENSG00000164647	STEAP1	NM_012449	UP
ENSG00000164761	TNFRSF11B	NM_002546	UP
ENSG00000164830	OXR1	NM_181354	UP
ENSG00000164896	FASTK	NM_033015	DOWN
ENSG00000164898	NP_932068.1	NM_197964	UP
ENSG00000164938	TP53INP1	NM_033285	DOWN
ENSG00000164949	GEM	NM_005261	UP
ENSG00000165272	AQP3	NM_004925	DOWN
ENSG00000165312	OTUD1	XM_166659	UP
ENSG00000165572	KBTBD6	NM_152903	DOWN
ENSG00000165874	FAM35A	NM_019054	UP
ENSG00000166147	FBN1	NM_000138	DOWN
ENSG00000166165	CKB	NM_001823	DOWN
ENSG00000166321	NUDT13	U88048	UP
ENSG00000166479	TXNDC10	NM_019022	UP
ENSG00000166510	CCDC68	NM_025214	UP
ENSG00000166801	FAM111A	NM_022074	DOWN
ENSG00000166823	MESP1	NM_018670	DOWN
ENSG00000166946	CCNDBP1	NM_012142	DOWN
ENSG00000166949	SMAD3	NM_005902,U68019	DOWN
ENSG00000167005	NUDT21	BX537360	DOWN
ENSG00000167703	SLC43A2	NM_152346	DOWN
ENSG00000167767	KRT80	NM_182507	DOWN
ENSG00000167996	FTH1	NM_002032	DOWN
ENSG00000168394	TAP1	NM_000593	DOWN
ENSG00000168938	PPIC	NM_000943	DOWN
ENSG00000169105	CHST14	NM_130468	UP
ENSG00000169359	SLC33A1	NM_004733	UP
ENSG00000169583	CLIC3	NM_004669	DOWN
ENSG00000169688	MT1B	NM_005947	UP
ENSG00000169813	HNRPF	NM_004966	DOWN
ENSG00000169851	PCDH7	NM_002589	DOWN
ENSG00000169855	ROBO1	NM_133631	UP
ENSG00000169967	MAP3K2	NM_006609	UP
ENSG00000170088	NP_689894.1	NM_152681	UP
ENSG00000170190	SLC16A5	NM_004695	DOWN
ENSG00000170525	PFKFB3	NM_004566	DOWN
ENSG00000170608	FOXA3	NM_004497	DOWN
ENSG00000170775	GPR37	NM_005302	DOWN
ENSG00000171223	JUNB	NM_002229	DOWN
ENSG00000171246	NPTX1	NM_002522	DOWN
ENSG00000171282	BAHCC1	AK026711	UP
ENSG00000171307	ZDHHC16	NM_032327	UP
ENSG00000171362	PNMA2	AB020690	DOWN
ENSG00000171617	ENC1	NM_003633	DOWN
ENSG00000171889	Q8WTY6_HUMAN	BC021861	UP
ENSG00000171903	CYP4F11	AL833940	DOWN
ENSG00000172197	MBOAT1	AK093994	DOWN
ENSG00000172765	TMCC1	CR749206	DOWN
ENSG00000172780	RAB43	NM_198490	DOWN
ENSG00000172795	DCP2	NM_152624	UP
ENSG00000173065	C17orf63	NM_018182	DOWN
ENSG00000173276	ZNF295	NM_020727	DOWN
ENSG00000173465	SSSCA1	NM_006396	UP
ENSG00000173801	JUP	NM_002230	DOWN
ENSG00000174307	PHLDA3	NM_012396	DOWN
ENSG00000174496	C21orf34	NM_001005732,NM_001005733	UP
ENSG00000174738	NR1D2	NM_005126	UP
ENSG00000174749	C4orf32	NM_152400	UP
ENSG00000174891	RSRC1	NM_016625	UP
ENSG00000174990	CA5A	NM_001739	UP
ENSG00000175040	CHST2	NM_004267	UP
ENSG00000175166	PSMD2	NM_002808	UP
ENSG00000175471	MCTP1	AK091330,NM_024717	UP
ENSG00000176046	NUPR1_HUMAN	NM_012385	UP
ENSG00000176485	HRASLS3	NM_007069	DOWN
ENSG00000176532	PRR15	NM_175887	DOWN
ENSG00000176788	BASP1	NM_006317	DOWN
ENSG00000177764	ZCCHC3	NM_033089	UP
ENSG00000178149	DALRD3	NM_018114	DOWN
ENSG00000178814	OPLAH	NM_017570	DOWN
ENSG00000179195	ZNF664	NM_152437	UP
ENSG00000179262	RAD23A	NM_005053	UP
ENSG00000179295	PTPN11	NM_002834	UP
ENSG00000180029	Q8NF14_HUMAN	AK090467	DOWN
ENSG00000180340	FZD2	NM_001466	DOWN
ENSG00000180694	TMEM64	AL834364	DOWN
ENSG00000180882	XR_017823.1	BC007072	DOWN
ENSG00000181104	F2R	NM_001992	UP
ENSG00000181368	NM_032947.3	NM_032947	DOWN
ENSG00000181897	Q7L3Y3_HUMAN	BC011238	UP
ENSG00000182022	ST4S6_HUMAN	NM_015892	DOWN
ENSG00000182220	ATP6AP2	NM_005765	DOWN
ENSG00000182287	AP1S2	NM_003916	UP
ENSG00000182378	PLCXD1	NM_018390	UP
ENSG00000182585	EPGN	AY358920	UP
ENSG00000182628	FAM33A	NM_182620	UP
ENSG00000183283	DAZAP2	NM_014764	DOWN
ENSG00000183337	BCOR	NM_017745,NM_020926	DOWN
ENSG00000183421	RIPK4	NM_020639	DOWN
ENSG00000184058	TBX1	NM_080647	DOWN
ENSG00000184270	HIST2H2AB	NM_175065	UP
ENSG00000184979	USP18	NM_017414	DOWN
ENSG00000185070	FLRT2	NM_013231	UP
ENSG00000185088	RPS27L	NM_015920	DOWN
ENSG00000185275	CD24	NM_013230	DOWN
ENSG00000185585	OLFML2A	NM_182487	DOWN
ENSG00000185745	IFIT1	NM_001548	DOWN
ENSG00000185885	IFITM1	NM_003641	DOWN
ENSG00000185947	ZNF267	NM_003414	UP
ENSG00000185963	BICD2	NM_015250	UP
ENSG00000186031	Q6ZSY1_HUMAN	AK127078	UP
ENSG00000186106	ANKRD46	NM_198401	DOWN
ENSG00000186260	MKL2	AK093577	DOWN
ENSG00000186261	EMP2	AK096403	UP
ENSG00000186272	ZNF17	NM_006959	UP
ENSG00000186314	PRELID2	NM_138492	DOWN
ENSG00000186807	ANXA8L2	NM_001630	DOWN
ENSG00000186831	KRT17	NM_000422	DOWN
ENSG00000186832	KRT16	NM_005557	DOWN
ENSG00000186847	KRT14	NM_000526	DOWN
ENSG00000187098	MITF	NM_000248,NM_198159	DOWN
ENSG00000188060	RAB42	NM_152304	DOWN
ENSG00000188158	NHS	NM_198270	DOWN
ENSG00000189190	ZNF600	NM_198457	UP
ENSG00000196132	MYT1_HUMAN	NM_004535	DOWN
ENSG00000196284	SUPT3H	NM_003599	UP
ENSG00000196323	ZBTB44	BC071729	UP
ENSG00000196350	ZNF492	AB040906	UP
ENSG00000196498	NCOR2	NM_006312	DOWN
ENSG00000196839	ADA	NM_000022	DOWN
ENSG00000196937	FAM3C	NM_014888	UP
ENSG00000197061	HIST1H4C	NM_003542	UP
ENSG00000197119	SLC25A29	NM_152333	DOWN
ENSG00000197261	C6orf141	NM_153344	UP
ENSG00000197375	SLC22A5	NM_003060	DOWN
ENSG00000197461	PDGFA	X06374	DOWN
ENSG00000197766	CFD	NM_001928	DOWN
ENSG00000197930	ERO1L	NM_014584	UP
ENSG00000198056	PRIM1	NM_000946	UP
ENSG00000198088	NUP62CL	NM_017681	UP
ENSG00000198113	C9orf167	NM_017723	UP
ENSG00000198499	Q9H385_HUMAN	AF130091	DOWN
ENSG00000198542	ITGBL1	NM_004791	DOWN
ENSG00000198566	ZNF658	NM_033160	DOWN
ENSG00000198700	IPO9	AK094603	DOWN
ENSG00000198814	GK	NM_000167	UP
ENSG00000198947	DMD	NM_000109	DOWN
ENSG00000198961	PJA2	NM_014819	DOWN
ENSG00000203880	MYT1	NM_018257	UP
ENSG00000204115	Q6ZNG4_HUMAN	AK131226	DOWN
ENSG00000204934	NP_001008745.1	NM_001008745	DOWN
ENSG00000205213	LGR4	NM_018490	DOWN
ENSG00000205707	LYRM5	NM_001001660	UP
